# Supplementary material for: Deciphering microbial interactions in synthetic human gut microbiome communities
Source: Mol Syst Biol. 2018 Jun 21;14(6):e8157. doi: 10.15252/msb.20178157 (PMC6011841; doi:10.15252/msb.20178157)
Supplement: Supplementary file 2 — Dataset EV1 [file MSB-14-e8157-s002.xlsx]

## Sheet: PW1
BHCA'	0.39355	0.33629	0.28408	0.28204	0.27432	0.27491	0.27338
'BUBH'	0.5095	0.91038	0.88629	0.95919	0.92936	0.9725	NaN
'PCBH'	0.61085	0.70586	0.79609	0.80726	0.84385	0.84061	NaN
'BOBH'	0.54986	0.88411	0.86688	0.93923	0.90205	0.95707	NaN
'BVBH'	0.50994	0.86227	0.82957	0.90164	0.84541	0.91334	NaN
'BTBH'	0.5983	0.93378	0.91636	0.97473	0.95829	0.98655	NaN
'ELBH'	0.23344	0.49589	0.44862	0.52202	0.44841	0.53794	0.44922
'FPBH'	0.71229	0.65479	0.67864	0.63844	0.67986	0.64258	0.68005
'CHBH'	0.56785	0.81949	0.74525	0.89208	0.77956	0.89623	0.79277
'DPBH'	0.4527	0.53197	0.60272	0.59921	0.63213	0.61732	NaN
'ERBH'	0.59121	0.50704	0.65736	0.51057	0.6529	0.50303	0.64696
'BUCA'	0.69371	0.94432	0.92058	0.97701	0.95734	0.98702	0.97644
'PCCA'	0.57236	0.58893	0.66723	0.67245	0.73523	0.73622	0.7848
'BOCA'	0.58441	0.904	0.90144	0.96486	0.94757	0.98163	0.97109
'BVCA'	0.41413	0.80533	0.75861	0.88182	0.803	0.90762	NaN
'BTCA'	0.71274	0.95076	0.9297	0.98111	0.96558	0.99032	0.98287
'ELCA'	0.25548	0.3968	0.25052	0.44247	0.26265	0.4395	0.26268
'FPCA'	0.59797	0.61025	0.73494	0.70396	0.77588	0.74355	0.79716
'CHCA'	0.28458	0.54177	0.41154	0.59773	0.40843	0.54304	0.40842
'DPCA'	0.23743	0.29222	0.37228	0.36214	0.38372	0.37065	0.38438
'ERCA'	0.39668	0.20351	0.23023	0.12909	0.19259	0.10939	0.17074
'PCBU'	0.47992	0.06377	0.061294	0.012386	0.014661	0.0029812	NaN
'BUBO'	0.63996	0.67484	0.54558	0.60965	0.51489	0.58557	NaN
'BVBU'	0.44975	0.26623	0.29296	0.20686	0.24902	0.1844	NaN
'BTBU'	0.5873	0.62714	0.63223	0.66755	0.67419	0.70986	NaN
'ELBU'	0.16674	0.096135	0.10203	0.098452	0.10204	0.098728	NaN
'BUFP'	0.4894	0.77	0.57827	0.71723	0.57383	0.72281	NaN
'CHBU'	0.52364	0.27168	0.27639	0.25988	0.27612	0.25889	NaN
'BUDP'	0.74846	0.94485	0.90408	0.96172	0.92017	0.96731	NaN
'BUER'	0.70875	0.95409	0.90851	0.97477	0.93404	0.98098	0.95328
'PCBO'	0.60158	0.1367	0.1331	0.047328	0.066184	0.023363	NaN
'BVPC'	0.50297	0.87081	0.84149	0.9337	0.89147	0.95337	NaN
'BTPC'	0.5863	0.94061	0.93248	0.98508	0.97977	0.99547	NaN
'ELPC'	0.08913	0.25129	0.17919	0.40226	0.26825	0.50911	0.3486
'PCFP'	0.43239	0.55436	0.67356	0.73419	0.77183	0.80819	0.81698
'CHPC'	0.35451	0.48847	0.23814	0.40523	0.23341	0.43391	NaN
'PCDP'	0.66149	0.6652	0.66459	0.66832	0.66712	0.67056	NaN
'PCER'	0.53949	0.73741	0.72717	0.84649	0.79643	0.88222	0.82892
'BVBO'	0.39825	0.40543	0.42359	0.4248	0.43436	0.43139	NaN
'BTBO'	0.58327	0.71137	0.61428	0.70792	0.62382	0.71057	NaN
'ELBO'	0.2062	0.11127	0.11223	0.10988	0.11222	0.10884	NaN
'BOFP'	0.30883	0.83876	0.82068	0.9178	0.85532	0.93783	NaN
'CHBO'	0.4634	0.35766	0.26913	0.26093	0.25105	0.2532	NaN
'BODP'	0.76428	0.93509	0.90522	0.96016	0.92527	0.96709	0.93962
'BOER'	0.60772	0.93116	0.88096	0.95627	0.90588	0.97009	NaN
'BTBV'	0.53989	0.74375	0.71274	0.81837	0.77721	0.8524	NaN
'ELBV'	0.13064	0.12332	0.1298	0.12697	0.12983	0.125	0.12978
'BVFP'	0.31262	0.56803	0.39843	0.48861	0.39855	0.49543	NaN
'CHBV'	0.4572	0.36941	0.3612	0.36266	0.36115	0.36279	NaN
'BVDP'	0.49958	0.85317	0.80654	0.87442	0.81093	0.88354	NaN
'BVER'	0.69	0.94976	0.90511	0.97062	0.92553	0.97916	0.9461
'ELBT'	0.10882	0.10656	0.11803	0.1104	0.11809	0.11229	NaN
'BTFP'	0.5548	0.88899	0.80354	0.9091	0.82184	0.91361	NaN
'CHBT'	0.47088	0.12895	0.10828	0.068247	0.081845	0.057323	NaN
'BTDP'	0.73157	0.94605	0.91541	0.96888	0.94072	0.97643	NaN
'BTER'	0.82436	0.96897	0.92557	0.97954	0.94281	0.98367	0.9588
'ELFP'	0.10412	0.54913	0.61045	0.81951	0.7291	0.88349	0.79838
'ELCH'	0.29703	0.28503	0.29078	0.28211	0.29071	0.27851	NaN
'ELDP'	0.30385	0.51266	0.44095	0.56417	0.44371	0.57719	0.44498
'ELER'	0.17379	0.6699	0.60891	0.84282	0.68023	0.88125	0.71975
'CHFP'	0.47851	0.6511	0.41253	0.64096	0.40591	0.62893	0.40716
'FPDP'	0.69428	0.6658	0.68449	0.66886	0.68502	0.66288	NaN
'ERFP'	0.48551	0.30902	0.30277	0.20989	0.24801	0.16756	0.22434
'CHDP'	0.69785	0.80111	0.55978	0.81102	0.5366	0.78297	0.53099
'CHER'	0.32481	0.46857	0.42027	0.55545	0.42054	0.53746	0.42026
'ERDP'	0.62034	0.37158	0.3615	0.22628	0.29861	0.18809	0.26515

## Sheet: Description
This dataset contains time-series measurements of species relative abundance for PW1 shown in Fig. 2A. The pairwise community is indicated in column A. The data in columns B-H represent the mean species abundance at each time point for the first organism listed in column A. For example, row 1 contains the relative abundance of BH in the BH, CA consortium. The relative abundance for the second org…
