# Supplementary material for: Deciphering microbial interactions in synthetic human gut microbiome communities
Source: Mol Syst Biol. 2018 Jun 21;14(6):e8157. doi: 10.15252/msb.20178157 (PMC6011841; doi:10.15252/msb.20178157)
Supplement: Supplementary file 3 — Dataset EV2 [file MSB-14-e8157-s003.xlsx]

## Sheet: Dataset EV2
'PCEL'	0.74687	0.41679	0.40818	0.050314	0.70383	0.85935	0.8981
'PCEL'	0.99815	0.89334	0.95653	0.86966	0.81097	0.66973	0.6295
'PCCH'	0.98046	0.60013	0.89528	0.85507	0.95256	0.65296	0.71381
'PCCH'	0.26447	0.085382	0.64579	0.68983	0.71615	0.88022	0.90555
'ELFP'	0.14737	0.69101	0.54913	0.72914	0.51099	0.5054	0.524
'ELFP'	0.0012829	0.14426	0.19028	0.79219	0.82196	0.99101	0.99084
'PCDP'	0.088148	0.012224	0.020785	0.0029266	0.0024796	0.027774	0.013427
'PCDP'	0.93642	0.91251	0.95584	0.93624	0.94395	0.97356	0.95101
'PCCA'	0.30967	0.11467	0.75401	0.92654	0.87107	0.42376	0.21708
'PCCA'	0.98966	0.98532	0.99223	0.90816	0.95197	0.89829	0.8216
'CHER'	0.0077042	0.81112	0.28844	0.58742	0.5202	0.34852	0.51262
'CHER'	0.67341	0.94866	0.38006	0.65739	0.53902	0.42119	0.63194
'CHDP'	0.028837	0.51115	0.73148	0.63186	0.66299	0.32032	0.3758
'CHDP'	0.82473	0.90662	0.5962	0.78832	0.86395	0.55883	0.62549
'CAEL'	0.35927	0.44274	0.62816	0.46538	0.78432	0.77274	0.81137
'CAEL'	0.99297	0.77326	0.62532	0.67724	0.89897	0.75537	0.96088
'BVCA'	0.17744	0.53615	0.48799	0.84201	0.72252	0.98825	0.97882
'BVCA'	0.99014	0.98656	0.98879	0.99783	0.99737	0.99981	0.99934
'BTCH'	0.9792	0.99307	0.99309	0.99901	0.99899	0.99978	0.99933
'BTCH'	0.17592	0.70232	0.74131	0.9864	0.98978	0.99893	0.99898
'BOCH'	0.97804	0.9427	0.91709	0.96516	0.96649	0.88024	0.94502
'BOCH'	0.14743	0.74193	0.65107	0.91408	0.93105	0.90733	0.92379
'BHPC'	0.04466	0.029732	0.0055595	0.0026289	0.0026421	0.0062438	0.012557
'BHPC'	0.90884	0.56333	0.24079	0.010582	0.013438	0.0059225	0.021592
'BHCH'	0.97442	0.36266	0.3469	0.013237	0.047139	0.065514	0.23513
'BHCH'	0.16543	0.021654	0.082029	0.032056	0.10034	0.069762	0.04971
'BHER'	0.025408	0.048043	0.018934	0.11248	0.074972	0.11938	0.13369
'BHER'	0.88386	0.76792	0.38221	0.19004	0.12426	0.039079	0.14418
'BHEL'	0.60717	0.064147	0.17268	0.020809	0.21778	0.20127	0.27924
'BHEL'	0.99832	0.64715	0.74871	0.14096	0.59706	0.16556	0.47288

## Sheet: Description
This dataset contains time-series measurements of relative species abundance for PW2 shown in Fig. 2B. The pairwise community is indicated in column A. The data in columns B-H represent the mean species abundance at each time point for the first organism listed in column A. For example, row 1 contains the mean relative abundance of PC in the PC, EL consortium. The relative abundance for the secon…
