# Supplementary material for: Deciphering microbial interactions in synthetic human gut microbiome communities
Source: Mol Syst Biol. 2018 Jun 21;14(6):e8157. doi: 10.15252/msb.20178157 (PMC6011841; doi:10.15252/msb.20178157)
Supplement: Supplementary file 4 — Dataset EV3 [file MSB-14-e8157-s004.xlsx]

## Sheet: Dataset EV3
'ER-'
0.0190 0.0118 0.0779 0.2137 0.1516 0.0526 0.1353 0.0290 0.2423 0.0112 0.0555 0.0001
0.0052 0.0043 0.2500 0.0070 0.4054 0.0613 0.0475 0.0400 0.1273 0.0280 0.0239 0.0001
0.0075 0.0154 0.2460 0.0035 0.3810 0.0389 0.0449 0.0800 0.0889 0.0343 0.0592 0.0002
0.0121 0.0086 0.2491 0.0003 0.3640 0.0069 0.0882 0.0281 0.1873 0.0503 0.0052 0.0000
0.0062 0.0227 0.2224 0.0004 0.2914 0.0606 0.0490 0.0263 0.2602 0.0320 0.0288 0.0000
0.0084 0.0405 0.3550 0.0001 0.1622 0.0158 0.1483 0.0270 0.2288 0.0121 0.0018 0.0000
0.0109 0.0255 0.3809 0.0003 0.1343 0.0415 0.1607 0.0190 0.2153 0.0106 0.0006 0.0003
'BH-'
0.0002 0.0272 0.0620 0.1700 0.1258 0.0419 0.1147 0.0251 0.1844 0.0099 0.0537 0.1851
0.0001 0.0064 0.2322 0.0064 0.3484 0.0483 0.0458 0.0426 0.1423 0.0306 0.0322 0.0646
0.0001 0.0103 0.2296 0.0045 0.3651 0.0295 0.0436 0.0684 0.0856 0.0889 0.0443 0.0302
0.0001 0.0049 0.3229 0.0004 0.3862 0.0064 0.0920 0.0365 0.1038 0.0230 0.0053 0.0185
0.0001 0.0124 0.2951 0.0005 0.2743 0.0689 0.0588 0.0261 0.1862 0.0342 0.0273 0.0161
0.0001 0.0351 0.3881 0.0002 0.1913 0.0146 0.1654 0.0492 0.1401 0.0084 0.0026 0.0050
0.0001 0.0185 0.4236 0.0001 0.1663 0.0454 0.1714 0.0210 0.1327 0.0100 0.0025 0.0084
'EL-'
0.0154 0.0164 0.0633 0.1658 0.1324 0.0430 0.1017 0.0001 0.2034 0.0096 0.0580 0.1909
0.0047 0.0079 0.1851 0.0146 0.3045 0.0174 0.0496 0.0002 0.1329 0.0358 0.0497 0.1976
0.0055 0.0256 0.1508 0.0099 0.3811 0.0101 0.0480 0.0007 0.1243 0.0298 0.0526 0.1616
0.0007 0.0034 0.1115 0.0012 0.3941 0.0203 0.0613 0.0001 0.3162 0.0076 0.0091 0.0745
0.0010 0.0114 0.1144 0.0015 0.3681 0.0231 0.0581 0.0004 0.3359 0.0092 0.0093 0.0676
0.0001 0.0128 0.1002 0.0005 0.4427 0.0385 0.0975 0.0005 0.2979 0.0038 0.0009 0.0047
0.0002 0.0186 0.0962 0.0009 0.4241 0.0660 0.0933 0.0006 0.2919 0.0024 0.0007 0.0052
'FP-'
0.0154 0.0167 0.0834 0.2062 0.1720 0.0531 0.1326 0.0292 0.0003 0.0138 0.0678 0.2095
0.0052 0.0047 0.2948 0.0078 0.3754 0.0310 0.0536 0.0555 0.0006 0.0282 0.0298 0.1135
0.0070 0.0121 0.2710 0.0047 0.4001 0.0263 0.0485 0.0591 0.0004 0.0679 0.0570 0.0459
0.0057 0.0099 0.3130 0.0004 0.4561 0.0092 0.1012 0.0312 0.0004 0.0384 0.0050 0.0297
0.0033 0.0243 0.3015 0.0006 0.3736 0.1214 0.0703 0.0284 0.0012 0.0198 0.0185 0.0372
0.0027 0.0622 0.3792 0.0001 0.2850 0.0183 0.1779 0.0397 0.0012 0.0174 0.0015 0.0148
0.0038 0.0297 0.3736 0.0000 0.2537 0.0581 0.2162 0.0185 0.0016 0.0275 0.0013 0.0160
'DP-'
0.0126 0.0581 0.0705 0.1628 0.1361 0.0416 0.1108 0.0278 0.2018 0.0121 0.0002 0.1657
0.0101 0.0132 0.2639 0.0068 0.3609 0.0155 0.0554 0.0341 0.1195 0.0208 0.0002 0.0998
0.0309 0.0191 0.2693 0.0038 0.3908 0.0256 0.0629 0.0502 0.0882 0.0174 0.0007 0.0412
0.0217 0.0122 0.1838 0.0004 0.4347 0.0082 0.0850 0.0201 0.1426 0.0534 0.0003 0.0374
0.0158 0.0215 0.1964 0.0002 0.3953 0.0560 0.0664 0.0147 0.2089 0.0071 0.0001 0.0175
0.0104 0.0421 0.2656 0.0002 0.2705 0.0212 0.1454 0.0307 0.1969 0.0064 0.0002 0.0106
0.0197 0.0179 0.2646 0.0004 0.2149 0.0870 0.1476 0.0149 0.2092 0.0126 0.0003 0.0109
'PC-'
0.0198 0.0170 0.0907 0.0007 0.1452 0.0495 0.1172 0.0239 0.1812 0.0089 0.0575 0.2883
0.0036 0.0036 0.2771 0.0002 0.3339 0.0468 0.0549 0.0495 0.1077 0.0300 0.0316 0.0610
0.0070 0.0104 0.2721 0.0003 0.3667 0.0322 0.0529 0.0465 0.0832 0.0470 0.0564 0.0254
0.0096 0.0051 0.2197 0.0001 0.4318 0.0050 0.0847 0.0210 0.1579 0.0432 0.0044 0.0175
0.0063 0.0196 0.2364 0.0003 0.3446 0.0388 0.0649 0.0222 0.2176 0.0198 0.0176 0.0119
0.0068 0.0421 0.3466 0.0001 0.2140 0.0090 0.1543 0.0298 0.1837 0.0064 0.0009 0.0062
0.0088 0.0199 0.3514 0.0003 0.1927 0.0348 0.1611 0.0154 0.1970 0.0122 0.0011 0.0054
'CA-'
0.0127 0.0002 0.0708 0.1657 0.1397 0.0393 0.1073 0.0298 0.1950 0.0117 0.0547 0.1733
0.0041 0.0000 0.2606 0.0079 0.3157 0.0436 0.0504 0.0512 0.1103 0.0260 0.0280 0.1022
0.0088 0.0001 0.2536 0.0059 0.3769 0.0291 0.0493 0.0289 0.0792 0.0647 0.0549 0.0485
0.0121 0.0000 0.2494 0.0008 0.4517 0.0035 0.0867 0.0168 0.0741 0.0678 0.0027 0.0344
0.0092 0.0001 0.2408 0.0012 0.4109 0.0582 0.0786 0.0236 0.1215 0.0171 0.0131 0.0256
0.0064 0.0005 0.4555 0.0006 0.2194 0.0084 0.1544 0.0210 0.1085 0.0096 0.0007 0.0151
0.0091 0.0002 0.4358 0.0014 0.1840 0.0342 0.1644 0.0112 0.1254 0.0175 0.0007 0.0160
'CH-'
0.0127 0.0002 0.0708 0.1657 0.1397 0.0393 0.1073 0.0298 0.1950 0.0117 0.0547 0.1733
0.0041 0.0000 0.2606 0.0079 0.3157 0.0436 0.0504 0.0512 0.1103 0.0260 0.0280 0.1022
0.0088 0.0001 0.2536 0.0059 0.3769 0.0291 0.0493 0.0289 0.0792 0.0647 0.0549 0.0485
0.0121 0.0000 0.2494 0.0008 0.4517 0.0035 0.0867 0.0168 0.0741 0.0678 0.0027 0.0344
0.0092 0.0001 0.2408 0.0012 0.4109 0.0582 0.0786 0.0236 0.1215 0.0171 0.0131 0.0256
0.0064 0.0005 0.4555 0.0006 0.2194 0.0084 0.1544 0.0210 0.1085 0.0096 0.0007 0.0151
0.0091 0.0002 0.4358 0.0014 0.1840 0.0342 0.1644 0.0112 0.1254 0.0175 0.0007 0.0160
'BO-'
0.0127 0.0303 0.0814 0.1900 0.0012 0.0517 0.1234 0.0345 0.2182 0.0127 0.0615 0.1824
0.0072 0.0105 0.4853 0.0089 0.0011 0.0142 0.0866 0.0579 0.1332 0.0520 0.0349 0.1082
0.0346 0.0083 0.4629 0.0066 0.0078 0.0159 0.0942 0.0225 0.1206 0.1241 0.0266 0.0758
0.0351 0.0152 0.3720 0.0003 0.0007 0.0478 0.2649 0.0230 0.1015 0.1029 0.0054 0.0312
0.0268 0.0427 0.3246 0.0005 0.0021 0.1023 0.2478 0.0241 0.1513 0.0476 0.0103 0.0199
0.0058 0.0359 0.3332 0.0002 0.0020 0.0815 0.2909 0.0415 0.1869 0.0125 0.0011 0.0087
0.0089 0.0250 0.2648 0.0001 0.0018 0.1536 0.2878 0.0259 0.2034 0.0175 0.0020 0.0092
'BV-'
0.0132 0.0583 0.0739 0.1604 0.1367 0.0001 0.1097 0.0250 0.2060 0.0115 0.0535 0.1518
0.0035 0.0134 0.2625 0.0061 0.3636 0.0000 0.0486 0.0532 0.0951 0.0385 0.0275 0.0879
0.0170 0.0027 0.2827 0.0048 0.3728 0.0002 0.0591 0.0113 0.0847 0.0611 0.0558 0.0477
0.0120 0.0050 0.2692 0.0004 0.4411 0.0000 0.0879 0.0168 0.0974 0.0428 0.0032 0.0241
0.0074 0.0187 0.2791 0.0003 0.4580 0.0002 0.0545 0.0186 0.1189 0.0196 0.0143 0.0105
0.0106 0.0425 0.3923 0.0001 0.1508 0.0001 0.1843 0.0313 0.1720 0.0083 0.0016 0.0061
0.0140 0.0266 0.3968 0.0001 0.1354 0.0003 0.2148 0.0216 0.1719 0.0118 0.0010 0.0057
'BT-'
0.0141 0.0181 0.0822 0.1709 0.1591 0.0526 0.0004 0.0272 0.2295 0.0110 0.0647 0.1702
0.0046 0.0053 0.2551 0.0077 0.3402 0.0646 0.0021 0.0674 0.1058 0.0261 0.0332 0.0879
0.0140 0.0061 0.2492 0.0046 0.3835 0.0343 0.0030 0.0264 0.0896 0.0806 0.0677 0.0409
0.0164 0.0068 0.2341 0.0002 0.4990 0.0071 0.0032 0.0194 0.1079 0.0751 0.0038 0.0271
0.0094 0.0231 0.2221 0.0004 0.4637 0.0479 0.0008 0.0202 0.1657 0.0160 0.0173 0.0135
0.0113 0.0436 0.4870 0.0001 0.2329 0.0074 0.0018 0.0273 0.1737 0.0074 0.0005 0.0071
0.0222 0.0325 0.4698 0.0001 0.2268 0.0309 0.0016 0.0168 0.1784 0.0127 0.0006 0.007
'BU-'
0.0141 0.0116 0.0004 0.1713 0.1579 0.0497 0.1309 0.0235 0.2244 0.0109 0.0623 0.1429
0.0053 0.0059 0.0003 0.0086 0.4670 0.0930 0.0581 0.0601 0.1314 0.0374 0.0347 0.0984
0.0160 0.0060 0.0003 0.0049 0.4956 0.0555 0.0572 0.0238 0.1093 0.1031 0.0938 0.0343
0.0166 0.0071 0.0010 0.0028 0.5614 0.0190 0.0906 0.0226 0.1712 0.0692 0.0056 0.0329
0.0090 0.0167 0.0042 0.0022 0.5150 0.0553 0.0670 0.0237 0.2520 0.0180 0.0195 0.0174
0.0222 0.0241 0.0158 0.0049 0.2044 0.0114 0.1078 0.0473 0.5231 0.0167 0.0006 0.0216
0.0118 0.0287 0.0224 0.0062 0.3229 0.0912 0.2036 0.0239 0.2699 0.0097 0.0010 0.0087
'NONE'
0.0138 0.0080 0.0642 0.1774 0.1252 0.0468 0.1004 0.0208 0.1943 0.0083 0.0530 0.1878
0.0097 0.0032 0.1913 0.0091 0.2654 0.0340 0.0375 0.0329 0.1663 0.0953 0.0306 0.1248
0.0077 0.0126 0.2257 0.0045 0.3779 0.0307 0.0446 0.0384 0.0879 0.0656 0.0638 0.0406
0.0129 0.0078 0.2567 0.0002 0.3713 0.0055 0.0868 0.0290 0.1338 0.0642 0.0041 0.0277
0.0090 0.0247 0.2528 0.0004 0.3927 0.0214 0.0784 0.0204 0.1536 0.0212 0.0109 0.0145
0.0071 0.0403 0.3763 0.0001 0.2144 0.0079 0.1439 0.0246 0.1674 0.0099 0.0004 0.0077
0.0100 0.0249 0.3649 0.0000 0.1533 0.0140 0.1452 0.0168 0.2393 0.0212 0.0019 0.0086

## Sheet: Description
This dataset contains time-series measurements of relative species abundance for the multi-species communities shown in Fig. 3A. The name of each community is indicated above each matrix of relative abundances. For example, ER- denotes a community containing all species in the synthetic human gut consortium except ER (11 species). "NONE" corresponds to the full 12-member community. The data repre…
The relative abundance data is listed in the following order:
BH
CA
BU
PC
BO
BV
BT
EL
FP
CH
DP
ER
