# Supplementary material for: Deciphering microbial interactions in synthetic human gut microbiome communities
Source: Mol Syst Biol. 2018 Jun 21;14(6):e8157. doi: 10.15252/msb.20178157 (PMC6011841; doi:10.15252/msb.20178157)
Supplement: Supplementary file 5 — Dataset EV4 [file MSB-14-e8157-s005.xlsx]

## Sheet: Dataset EV4
	'BH'	'CA'	'BU'	'PC'	'BO'	'BV'	'BT'	'EL'	'FP'	'CH'	'DP'	'ER'
'cytidine_positive_8p80'	0.50878	-0.23181	-3.0648	2.0611	1.0856	3.2734	-0.39458	0.49101	-0.53888	0.0019849	-0.0032584	-2.7135
'cytosine_positive_7p60'	-0.11606	1.3396	-1.0394	0.769	-0.30589	0.62576	-0.52766	0.67369	-0.81984	1.7157	0.068495	0.015024
'L-histidine_positive_13p09'	-0.14434	0.21847	0.19162	0.072028	0.85247	0.193	0.18546	0.30698	-0.36182	-0.43179	-0.0074711	-0.41323
'L-serine_positive_13p90'	0.1159	0.10682	0.41859	0.047905	0.46501	0.38747	0.31353	0.036958	-0.75273	-2.7907	-0.63693	0.080431
'L-valine_positive_9p90'	-0.043785	-0.099578	0.3151	-0.028124	0.19832	0.18147	0.15579	0.19401	0.11615	0.38345	0.025055	0.26378
'acetyl-L-histidine_positive_10p80'	-0.8758	0.094818	-1.0772	-0.048766	-0.32729	-0.50479	-0.94082	-1.4555	0.057317	0.0061745	0.19699	-0.2311
'methyl-5thioadenosine_positive_3p32'	-7.1526	-0.95355	-7.769	-1.5698	-7.5443	-7.3912	-7.5766	-3.6	-7.1889	-5.4472	-1.5972	-5.2502
'glycero-3-phosphocholine_positive_12p50'	0.0025025	0.016541	-0.15081	0.069232	0.10452	0.060783	0.062976	0.033135	0.0027257	0.1236	0.023592	0.0898
'4-hydroxy-L-proline_positive_11p95'	-0.078571	0.31208	1.6343	0.23288	1.407	1.1618	1.2644	0.99052	1.3135	0.22107	-0.0052851	-0.26994
'1-aminocyclopropane-1-carboxylate_positive_12p50'	0.29161	0.19969	0.66566	0.071164	0.4696	0.25118	0.42861	0.3505	0.23725	-2.2638	0.039356	0.38894
'1-methyladenosine_positive_3p80'	-0.080826	-2.4843	2.5619	0.25241	0.55702	1.6946	1.5044	-0.32967	0.36556	-0.78867	-0.042235	-2.1529
'2-coumarate_positive_11p15'	-0.026666	0.3029	0.18368	0.006624	0.22196	-0.076227	0.07933	-0.12079	-0.15312	-0.85949	0.0677	0.45941
'2deoxyguanosine_positive_8p40'	-0.034064	0.48595	2.2911	0.95958	0.83013	1.9184	1.0045	0.5564	0.66429	0.27053	-0.00017549	-0.12447
'4-guanidinobutanoate_positive_12p60'	-0.055156	-0.094163	0.13746	0.12225	-0.15339	0.022049	-0.43043	-0.35934	-0.32942	0.21312	-0.021761	-0.0535
'5-oxo-L-proline_positive_10p45'	0.32539	0.55596	0.59632	0.079396	0.18196	0.093026	0.40116	0.14984	-0.017269	0.92423	0.070963	0.30826
'adenosine_positive_6p00'	-0.30592	-2.6437	-1.1133	-0.15549	-2.2396	-0.29376	-1.8384	0.035634	-8.2585	-2.2438	-0.0030323	-4.0434
'choline_positive_7p50'	0.60485	0.67391	1.1385	0.18227	0.6137	0.012024	0.73539	0.49395	-0.1218	0.43875	0.15119	-0.011758
'creatine_positive_12p20'	-0.0051598	0.0091363	0.23947	-0.021707	0.10921	-0.01721	0.18559	-5.8359	-0.0080804	0.21422	0.093782	0.19928
'creatinine_positive_5p88'	-0.11935	-0.22958	0.26101	-0.1544	0.24494	-0.20241	0.11512	-0.05399	-0.25021	0.35594	-0.011045	-0.028446
'cyclic-AMP_positive_9p70'	0.12984	0.035098	-15.549	-0.19533	-1.3821	-7.3687	-3.7788	0.053268	0.018612	-13.862	0.071589	0.0066205
'DL-methionine_sulfoxide_positive_12p50'	0.32655	0.22133	0.43527	0.040443	0.25136	0.13677	0.18812	-0.9906	0.015313	0.80232	0.064053	0.0036398
'D-lysopine_positive_9p00'	0.45516	0.37406	0.77093	0.44575	0.011965	0.48973	0.55812	0.13675	-0.098587	-4.3115	0.098734	0.57552
'ectoine_positive_10p80'	-0.17464	-0.42947	0.13001	0.010714	-0.10164	0.10164	0.01832	0.12696	-0.018455	0.13788	0.023713	0.0036604
'glycine_betaine_positive_7p75'	0.057679	-0.012874	0.041615	-0.099451	0.030411	-0.0090042	-0.0072073	0.099297	0.036004	0.24914	0.013473	0.051539
'guanine_positive_9p00'	0.53885	0.99708	2.7842	-0.3736	0.48525	-0.082143	-1.4691	-0.010696	1.0289	3.813	-0.1174	0.20235
'guanosine_positive_10p00'	0.64635	0.0020356	1.3677	0.4383	0.79031	1.9383	0.80102	0.15356	-0.1425	0.45994	0.016903	0.19538
'guanosine_2_3cyclic_monophosphate_positive_13p00'	0.047004	-0.22918	-10.22	-0.12718	-0.96802	-4.2118	-2.4491	-0.023881	-0.25622	-12.57	0.013127	0.15218
'http_metacycporg_META_NEW-IMAGE_type_COMPOUND_object_CMP_positive_15p70'	1.515	0.35638	-4.3076	0.22585	0.46038	-0.64891	-0.57002	-0.27737	0.18635	3.2681	0.038486	0.69682
'http_metacycporg_META_NEW-IMAGE_type_COMPOUND_object_GMP_positive_16p10'	1.1324	0.23224	-6.7297	0.2071	0.13662	-1.6712	-0.9858	-0.082206	0.14141	1.5542	-0.00047237	0.6615
'hypoxanthine_positive_6p50'	-0.70649	0.99001	0.24501	-0.051313	-0.51622	-0.13021	-0.48649	0.41881	1.4153	1.5795	0.034335	1.0398
'L-alanine_positive_12p21'	-0.044353	0.12256	0.49317	0.074389	0.48248	0.62969	0.51074	0.15381	0.14099	0.85854	-0.02654	0.18802
'L-arginine_positive_25p00'	0.47116	-0.6279	0.17235	0.018604	0.11161	0.15439	0.23749	-3.1407	-0.11401	0.26081	0.021841	0.1143
'L-asparagine_positive_13p70'	-0.2049	-0.09497	0.58203	0.08748	-3.807	-2.3803	-2.6293	0.16766	-0.01278	0.50915	0.16527	0.086795
'L-aspartate_positive_14p79'	0.65698	0.0062195	-3.6842	-0.028858	-2.7978	-3.0637	-1.6967	0.079576	0.17675	0.63613	0.1579	0.012281
'L-carnitine_positive_10p70'	0.038113	0.2996	0.24205	0.090984	0.17038	0.098572	0.20316	0.090567	-0.072815	0.32042	0.049308	0.26578
'L-citrulline_positive_14p20'	0.75543	1.4471	-0.14874	-0.035277	-0.085263	1.5384	0.042291	3.1952	0.071361	0.80661	0.027386	0.27414
'L-glutamate_positive_14p68'	0.21736	0.0027937	-0.0122	0.048601	-0.22712	0.074409	0.26545	0.062626	0.068711	0.56651	0.057504	0.10801
'L-lysine_positive_23p71'	0.15501	0.039424	-0.17304	0.084038	-0.17394	-0.35493	0.23039	-0.49002	-0.32032	-0.40981	0.014817	-0.45425
'L-ornithine_positive_23p95'	0.18817	1.9343	-0.26937	-0.02498	0.092049	0.52582	-0.15505	3.578	-0.379	1.1887	0.010544	0.042954
'L-proline_positive_9p90'	0.065134	0.42207	0.96583	0.1639	0.69175	0.36653	0.80999	0.24663	0.3486	-1.1816	0.053454	0.31484
'L-saccharopine_positive_15p90'	0.54926	0.16583	0.35694	0.1642	0.20342	0.091139	0.21814	-0.10511	-0.27357	0.37295	0.11819	-0.041696
'nicotinamide_positive_3p16'	-10.648	-1.2967	-0.24262	-0.37916	-0.1502	-0.17221	-0.19563	-8.7094	-0.4655	-11.163	-0.052266	-7.8246
'N-methylanthranilic_acid_positive_3p50'	0.24926	-0.66069	-4.4643	-0.028377	-5.9699	-2.9468	-9.5231	-0.00056075	-0.15956	0.11468	0.068495	-0.32717
'Feruloylputrescine_positive_4p80'	0.078502	-1.4901	2.0405	0.45817	-0.2598	0.88225	0.74067	0.28108	-0.8409	-3.626	0.15505	-1.3873
'L-Leucyl-LAlanine_positive_7p70'	0.13798	-1.4531	-0.7884	-0.11525	-0.69038	-0.40202	-0.46652	-0.21196	-0.41357	-5.1446	0.083588	-0.36801
'L-isoleucyl-L-proline_positive_8p10'	0.94104	-1.0455	3.2074	0.71823	1.7488	2.4611	2.5071	0.34673	1.618	-3.0803	0.11045	0.45721
'Val-Ala_positive_8p98'	0.26004	-0.085919	0.96326	0.36551	-0.3695	0.68463	0.74533	-0.079653	-0.32146	-4.3545	0.010511	0.020819
'DL-3-amino-isobutanoic_acid_positive_13p22'	-0.32178	-0.17166	2.336	-0.14005	2.2275	1.6208	1.1479	0.13984	-0.25894	0.11367	-0.017185	0.095799
'Arg-Ala_positive_18p10'	-0.5924	-7.9913	-1.5956	-0.07918	0.52821	1.8575	0.5692	-7.375	-0.75026	-3.6171	0.084324	-0.42284
'7_8-Diaminononanoate_positive_19p80'	0.35578	0.62931	-0.20286	-0.0019327	-0.34079	-0.36827	-0.21843	0.061593	-0.023965	0.1781	0.045956	0.26144
'DL-pipecolic_acid_positive_23p80'	0.22045	0.25302	0.35119	0.077582	0.21225	0.24615	0.26714	-0.062966	0.1317	0.51828	0.19644	0.067533
'Val-Phe_positive_5p91'	-0.028746	-0.26597	0.10485	-0.033303	-0.22048	-0.10776	0.070804	0.050062	0.2392	-3.0572	0.062178	0.38846
'5-aminovaleric_acid_positive_13p23'	-0.33496	-0.21267	0.34099	-0.11251	0.28294	0.24134	0.018809	0.085898	0.29517	3.1604	-0.0091107	-0.056526
'Histidylleucine_positive_9p41'	0.28364	-1.4344	0.45064	0.028276	0.56071	0.24105	0.51334	-0.15314	-0.0036046	-3.7264	0.041326	0.12863
'gamma-Glutamylisoleucine_positive_13p22'	0.16964	0.32603	-0.30223	0.28977	-0.14608	0.13171	0.21126	0.11644	-0.22199	-0.89386	0.051734	0.33338
'Dihexose_2_positive_14p00'	-1.7009	-1.3025	-1.5704	-0.41044	-0.97847	-1.1291	-1.1317	-0.51091	0.068437	-2.7397	-0.055568	0.073605
'Gamma-Glutamylalanine_positive_16p20'	0.44127	0.5047	1.6541	0.60323	0.43767	0.95707	1.0814	0.11355	-0.083716	-1.9692	0.078688	0.62213
'1_6-Anhydrobeta-D-glucopyranose_negative_4p45'	0.45086	-0.38918	1.0655	0.065984	0.80826	0.31341	1.16	-0.6145	0.090202	0.55206	0.1966	0.66123
'2deoxycytidine_negative_6p89'	0.12145	-0.0018619	0.44297	-0.013284	0.29592	0.39346	0.61616	-0.44925	-0.10567	-0.0065946	0.0045642	0.1126
'2deoxyuridine_negative_4p15'	-0.038778	-0.56458	-1.1738	0.35314	-1.7354	0.56556	-1.1392	-0.42664	-0.29235	-3.6036	0.004309	0.62411
'2-Hydroxyphenylacetic_acid_negative_3p27'	0.265	-0.046821	0.28709	-0.032019	0.18044	-0.27415	0.33482	0.30514	0.06362	0.47927	0.10215	0.065443
'2-ketobutyric_acid_negative_5p14'	0.62714	-0.30852	0.1063	1.129	-0.20233	-0.50993	-0.9706	-2.015	-1.264	0.58154	0.23723	-2.2845
'3-hydroxy-3-methyl-Glutaric_acid_negative_14p30'	0.16242	-0.70071	0.69277	-0.14599	0.84487	0.29467	0.48334	0.089803	-5.4248	1.034	0.042415	0.35982
'2-aminoisobutyrate_negative_12p98'	0.045554	0.15047	3.6399	0.045776	3.3488	2.5286	2.1571	0.038413	0.15525	0.75796	0.058969	0.17419
'5-hydroxymethyluracil_negative_5p86'	-0.3096	0.33267	-0.3096	-0.3096	-0.3096	-0.3096	-0.3096	-0.3096	-0.3096	-0.3096	-0.3096	-0.3096
'adenine_negative_5p64'	0.97021	-2.6427	1.3298	0.23574	1.4967	0.91385	1.9916	-0.95801	-5.4644	1.4176	0.07244	-3.5874
'Citraconic_acid_negative_4p24'	0.47455	0.13635	0.75622	0.043703	0.89051	0.086827	1.0163	0.48003	0.33462	0.76921	0.16443	0.30525
'Cytidine_5monophosphate_negative_15p65'	1.5988	0.45979	-4.2153	0.25134	0.61206	-0.83979	0.099587	-0.5766	0.14384	3.1851	0.37876	0.65329
'D-Gluconic_acid_negative_13p65'	0.44957	-0.090742	0.22779	0.031843	0.3585	0.16351	0.29228	-0.24821	0.0022983	-5.3185	0.13778	0.052114
'Dihexose_1_negative_13p98'	-2.2855	-0.73048	-4.8699	-0.72207	-4.4923	-1.7537	-5.8108	-0.67791	0.13838	-3.7838	0.0707	0.11657
'DL-citramalic_acid_negative_15p64'	-0.21996	-1.3052	0.12052	-0.10892	0.89133	0.34784	0.71493	0.29146	1.1984	1.755	0.035145	0.52921
'D-ornithine_negative_24p12'	0.59011	2.0583	0.67953	0.14497	0.37288	0.3186	0.80681	2.3853	0.10941	1.3515	0.38289	0.2181
'fumarate_negative_16p36'	-0.7284	-0.15054	-0.4903	-0.27578	1.5604	1.4878	1.729	-0.24517	-0.65382	0.12419	0.31745	0.46611
'glycine_negative_13p29'	0.52497	0.23828	1.4142	0.20237	0.9833	0.56972	1.2926	0.098346	0.74732	1.7238	0.087207	0.22795
'Hexose_1_negative_12p61'	0.14338	0.15979	0.42847	0.0085982	0.3769	0.080196	0.76485	0.0075966	0.21463	0.5752	0.1859	0.1285
'hydroxyquinol_negative_3p56'	0.25364	0.36372	0.27697	0.097553	-0.058851	-0.11995	0.25798	-0.072262	0.075854	0.41631	0.22923	0.20974
'inosine_negative_7p90'	1.1092	-2.646	0.1472	0.048265	0.20043	0.012518	0.7422	1.0873	1.7107	0.53035	0.71119	2.443
'L-Glutamine_negative_13p06'	0.40921	-1.0629	1.2305	0.50496	-0.3068	0.96866	1.1989	0.04922	-0.41448	-1.0409	0.10501	0.78749
'L-isoleucine_negative_8p78'	0.060235	0.14883	0.35295	0.11434	-0.032125	0.024367	0.53419	-0.75207	-0.32239	-0.25654	0.06382	-0.72898
'L-leucine_negative_8p29'	0.049039	0.011289	-0.029307	0.024708	0.032204	-0.029388	0.09103	-0.070113	0.0199	-0.025434	-0.03546	-0.12168
'L-phenylalanine_negative_8p65'	0.047431	0.025884	0.10161	0.011096	0.018356	0.02261	0.17176	-0.017147	-0.023176	0.20608	0.054237	-0.048087
'L-Ribulose_negative_11p90'	0.25949	-0.14761	0.69578	0.16175	0.42129	0.35676	0.84302	0.067174	0.27896	0.65151	0.1224	0.27124
'L-threonine_negative_12p48'	0.43318	0.26701	0.74786	0.081719	0.65915	0.34165	0.86812	0.24446	0.42318	-2.0301	0.083462	0.44992
'L-tryptophan_negative_9p40'	0.15747	0.050616	0.24847	-0.023507	0.27768	0.074367	0.42025	-0.14098	0.033995	0.35705	0.10898	0.027132
'L-tyrosine_negative_11p05'	-0.035678	0.63816	0.95455	0.14005	0.79598	0.56247	1.0808	0.061053	0.57732	1.3189	0.070709	0.54935
'L-methionine_negative_9p70'	0.17677	0.12654	0.38933	0.033758	0.32559	0.11775	0.42832	0.038294	0.24312	0.6242	0.038193	0.097301
'N-Acetyl-L-phenylalanine_negative_4p58'	-0.445	-0.19318	-0.72663	-0.29447	0.13337	-0.80973	-0.69396	-1.8113	-0.68316	-1.4196	0.40461	-0.74953
'nicotinate_negative_7p52'	1.7105	0.3332	0.060524	-0.009124	0.14682	-0.32426	0.21221	1.7798	-0.19341	2.9538	0.18373	1.8556
'orotate_negative_10p17'	0.7385	-0.048249	1.4082	2.8173	1.3479	-0.54796	1.2333	0.18458	-6.1757	0.90541	0.095201	-0.10614
'Pyroglutamic_acid_negative_10p45'	-0.063271	0.0019412	-0.29873	0.25568	-0.48628	-0.059069	-0.053099	0.12514	-0.0020234	-0.43899	-0.10899	0.060873
'taurine_negative_12p67'	-0.1196	0.17013	0.45544	0.021277	0.64536	0.36235	1.2372	-0.042159	-0.077205	0.83439	0.17723	0.34231
'thymidine_negative_3p33'	0.094879	-0.37463	-0.50867	0.55834	-1.6449	0.9446	-0.70542	0.23549	-1.7246	-1.3159	0.072637	0.46684
'uracil_negative_3p95'	0.37321	0.66985	1.0487	0.21402	1.5333	0.80141	1.8206	-0.42562	-1.4536	-0.44792	0.057869	0.12675
'Uric_acid_negative_12p53'	0.99975	-3.3693	0.94021	0.041092	0.94377	0.49687	1.2144	-0.47841	2.3029	0.81427	0.20262	-4.4603
'uridine_negative_6p12'	0.099216	-2.178	-0.5919	-0.067845	-1.442	0.88942	-0.43436	-0.20224	-1.7337	0.074037	0.12217	-0.48527
'xanthine_negative_7p50'	0.58035	0.5374	0.083751	0.36341	2.1607	1.432	2.9262	0.087691	1.4613	0.27689	0.19748	-1.5922
'N-acetyl-aspartate_negative_15p40'	0.17951	3.8936	-0.05405	-0.12526	0.086124	-0.22304	0.28021	-0.75777	2.5269	1.4808	0.45934	-0.41904

## Sheet: Description
This data set contains the mean log2 fold change in metabolite abundance shown in Fig. 5A. Column A contains the name of each metabolite. Columns B-M represent the log2 fold change in the abundance of each metabolite relative to the beginning of the experiment for each monospecies denoted in row 1.
