# Supplementary material for: Deciphering microbial interactions in synthetic human gut microbiome communities
Source: Mol Syst Biol. 2018 Jun 21;14(6):e8157. doi: 10.15252/msb.20178157 (PMC6011841; doi:10.15252/msb.20178157)
Supplement: Supplementary file 6 — Code EV1 [file MSB-14-e8157-s006.zip]

Archive with 9 entries (8 files):
- twelveSpeciesT1.xml
- twelveSpeciesT2.xml
- twelveSpeciesT3.xml
- twelveSpeciesT4.xml
- __MACOSX/
- __MACOSX/._twelveSpeciesT1.xml
- __MACOSX/._twelveSpeciesT2.xml
- __MACOSX/._twelveSpeciesT3.xml
- __MACOSX/._twelveSpeciesT4.xml
